# Supplementary material for: Mechanistic Insights into Regulation of the ALC1 Remodeler by the Nucleosome Acidic Patch
Source: Cell Rep. Author manuscript; Available in PMC 2021 Mar 9. (PMC7116876; doi:10.1016/j.celrep.2020.108529)
Supplement: Supplementary Materials [file EMS117809-supplement-Supplementary_Materials.zip]

Archive with 2 entries (2 files):
- 1-s2.0-S2211124720315187-mmc1.pdf
- 1-s2.0-S2211124720315187-mmc2.pdf
